# Supplementary material for: “Mom Said after the Spring Festival, I’ve Grown a Year”: Chinese Preschoolers’ Perspectives on Growing Up
Source: Behav Sci (Basel). 2024 Mar 20;14(3):253. doi: 10.3390/bs14030253 (PMC10967826; doi:10.3390/bs14030253)
Supplement: Supplementary file 1 [file behavsci-14-00253-s001.zip]

Archive with 1 entries (1 files):
- behavsci-2888150-supplementary.pdf
